# Supplementary material for: Association of Treated and Untreated Gastroesophageal Reflux Disease in the First Year of Life with the Subsequent Development of Asthma
Source: Int J Environ Res Public Health. 2021 Sep 13;18(18):9633. doi: 10.3390/ijerph18189633 (PMC8468622; doi:10.3390/ijerph18189633)
Supplement: Supplementary file 1 [file ijerph-18-09633-s001.zip]

Archive with 1 entries (1 files):
- ijerph-1292033-supplementary.pdf
